# Supplementary material for: A Comprehensive Database for DNA Adductomics
Source: Front Chem. 2022 May 27;10:908572. doi: 10.3389/fchem.2022.908572 (PMC9184683; doi:10.3389/fchem.2022.908572)
Supplement: Supplementary file 1 [file Table1.xlsx]

## Sheet: Supplementary file
Carra' et al 2019		Hemeryck et al. 2015		Guo et al. 2017		Current database
Identity	Origin	Identity	Origin/Type of adduct	Identity	Chemical type	Identity (Long names)	Identity (Short names)	Alternative name	Source	Suspected (Y/N)	entry in current database
x		x		x		Deoxyinosine	dI		ROS, RNS	N	1
2'-Deoxyxanthosine	Oxidative stress	x		x		Deoxyxanthosine	dX		ROS, RNS	N	2
dU	endo RNA	x		x		Deoxyuridine	dU		ROS, RNS	N	3
Imidazolone (dIZ)	Degradation of 8-oxo-dG	Imidazolone	Lipid peroxidation	x		2-Amino-Imidazolone	2-Amino-Imidazolone		ROS, RNS	N	4
dOx	Degradation of 8-oxo-dG	Oxazolone	Lipid peroxidation	x		Oxazolone	oxazolone		ROS	N	5
x		x		x		Guanidinohydantoin	Guanidinohydantoin		ROS,LPO	N	6
Nitroimidazole	Oxidative stress	x		x		Guanidine-nitroimidazole	Guanidine-nitroimidazole		RNS, ROS, LPO	N	7
Spiroiminodihydantoin	Oxidative stress	x		x		Spiroiminodihydantoin	Spiroiminodihydantoin		ROS	N	8
Oxazolone (Cyanuric acid derivative)	Degradation of 8-oxo-dG	x		x		Cyanuric acid	Cyanuric acid		ROS	N	9
5-OH-hydantoin	Oxidative stress	Hydroxyhydantion	Lipid peroxidation	x		5-Hydroxy-hydantoin	5-OH-hydantoin		ROS	N	10
x		Alloxan	Lipid peroxidation	x		Alloxan	Alloxan		ROS, LPO	N	11
5-OH-5-methylhydantoin	Oxidative stress	Hydroxymethylhydantion	Lipid peroxidation	x		5,5-Hydroxy-methyl-hydantoin	5,5-OH-Me-hydantoin		ROS	N	12
FAPY-A	Oxidative stress	Fapy-A	Lipid peroxidation	x		Diaminoformamidopyrimidine-dA	FAPY-dA		ROS	N	13
FAPY-dG	Oxidative stress	Fapy-G	Lipid peroxidation	x		Diaminohydroxyformamidopyrimidine-dG	FAPY-dG		ROS	N	14
8-nitro-dG	Oxidative stress	Nitro-G	Alkylation	x		8-Nitro-dG	8-Nitro-dG		RNS, Alkylation	N	15
x		x		x		8-Chloro-dA	8-Cl-dA		ROS, halogenation	N	16
x		x		x		8-Chloro-dG	8-Cl-dG		ROS, halogenation	N	17
x		x		x		5-Chloro-dC	5-Cl-dC		ROS, halogenation	N	18
x		x		x		5-Chloro-dU	5-Cl-dU		ROS, halogenation	N	19
x		x		x		5-Bromo-dU	5-Br-dU		ROS, halogenation	N	20
8-OH-dA, 8-oxo-dA (tautomers)	Oxidative stress	x		x		8-Oxo-dA	8-Oxo-dA	8-OH-dA	ROS	N	21
2-OH-dA	Oxidative stress	Hydroxy-A	Lipid peroxidation	x		2-hydroxy-dA	2-OH-dA		ROS	N	22
8-oxo-dG	Oxidative stress	x		x		8-Oxo-dG	8-Oxo-dG	8-OH-dG	ROS	N	23
4-OH-8-oxo-dG	Oxidative stress	x		x		4-Hydroxy-8-oxo-dG	4-OH-oxo-dG		ROS	N	24
5-OH-dC	Oxidative stress	Hydroxy-C	Lipid peroxidation	x		5-Hydroxy-dC	5-OH-dC		ROS	N	25
5-OH-dU	Oxidative stress	Hydroxy-U	Lipid peroxidation	x		5-Hydroxy-dU	5-OH-dU		ROS	N	26
x		x		x		5,6-Dihydro-dT	5,6-Di-H-dT		ROS	N	27
x		x		x		5,6-Dihydro-dU	5,6-Di-H-dU		ROS	N	28
5,6-H-5-OH-dC	Oxidative stress	x		x		5-Hydroxy-5,6-dihydro-dC	5-OH-5,6-di-H-dC		ROS	N	29
5,6-H-5-OH-dU	Oxidative stress	x		x		5-Hydroxy-5,6-Dihydro-dU	5-OH-5,6-Di-H-dU		ROS	N	30
dThdg	Oxidative stress	T-glycol	Lipid peroxidation	x		Glycol-dT	Glycol-dT	5,6-Di-OH-5,6-Di-H-dT	ROS, LPO	N	31
5,6-H-5,6-OH-dU/ dUrdg	Oxidative stress	U-glycol	Lipid peroxidation	x		Glycol-dU	Glycol-dU	5,6-Di-OH-5,6-Di-H-dU	ROS, LPO	N	32
N3-methyl-A	Alkylation	Methyl-A	Alkylation	x		3-Methyl-dA	3-Me-dA		Alkylation, NOC	N	33
N6-methyl-dA	Alkylation	x		x		N6-Methyl-dA	N6-Me-dA		Alkylation, NOC	N	34
x		x		x		1-Methyl-dA	1-Me-dA		Alkylation, NOC	N	35
x		x		x		7-Methyl-dA	7-Me-dA		Alkylation, NOC	N	36
x		x		x		2-Methyl-dA	2-Me-dA		Alkylation, NOC	N	37
7- methyl-G	Alkylation	x		x		O6-Methyl-dG	O6-Me-dG		Alkylation, NOC	N	38
O6-methyl-dG	Alkylation	Methyl-G	Alkylation	x		7-Methyl-dG	7-Me-dG		Alkylation, NOC	N	39
x		x		x		1-Methyl-dG	1-Me-dG		Alkylation, NOC	N	40
x		Methyl-C	Alkylation	x		5-Methyl-dC	5-Me-dC		Alkylation	N	41
x		x		x		3-Methyl-dC	3-Me-dC		Alkylation	N	42
O4- methyl-dThd	Alkylation	Methyl-T	Alkylation	x		O4-Methyl-dT	O4-Me-dT		Alkylation	N	43
x		Ethyl-A	Alkylation	x		3-Ethyl-dA	3-Et-dA		Alkylation, NOC	N	44
x		x		x		N6-Ethyl-dA	N6-Et-dA		Alkylation, Acetaldehyde	N	45
N2-ethyl-dG	Alkylation	Ethyl-G	Alkylation	x		N2-Ethyl-dG	N2-Et-dG		Alkylation, Acetaldehyde	N	46
x		x		x		7-Ethyl-dG	7-Et-dG		Alkylation	N	47
x		x		x		O6-Ethyl-dG	O6-Et-dG		Alkylation	N	48
x		Dimethyl-G	Alkylation	x		N2,N2-Dimethyl-dG	N2,N2-DiMe-dG		Alkylation	N	49
x		Ethyl-C	Alkylation	x		N4-Ethyl-dC	N4-Et-dC		Alkylation, Acetaldehyde	N	50
x		Ethyl-T	Alkylation	x		O4-Ethyl-dT	O4-Et-dT		Alkylation, NOC	N	51
x		x		x		O2-Ethyl-dT	O2-Et-dT		Alkylation, NOC	N	52
x		x		x		3-Ethyl-dT	3-Et-dT		Alkylation, NOC	N	53
x		Propyl-G	Alkylation	x		7-Propyl-dG	7-Pr-dG		Alkylation, ROS	N	54
x		Butyl-G	Alkylation	x		O6-Butyl-dG	O6-But-dG		Alkylation	N	55
x		Hydroxymethyl-A	Alkylation	x		N6-Hydroxy-methyl-dA	N6-OH-Me-dA		Alkylation, LPO, Formaldehyde	N	56
x		Hydroxymethyl-G	Alkylation	x		N2-Hydroxy-methyl-dG	N2-OH-Me-dG		Alkylation, LPO, Formaldehyde	N	57
x		Hydroxymethyl-C	Alkylation	x		5-Hydroxy-methyl-dC	5-OH-Me-dC		Alkylation, LPO, Formaldehyde	N	58
x		x		x		N4-Hydroxy-methyl-dC	N4-OH-Me-dC		Alkylation, LPO, Formaldehyde	N	59
5-hydroxymethyl-dU	Oxidative stress	Hydroxymethyl-U	Lipid peroxidation	x		5-Hydroxy-methyl-dU	5-OH-Me-dU		ROS, LPO	N	60
x		Hydroxyethyl-A	Alkylation	x		1-(2-Hydroxy-ethyl)-dA	1-(2-OH-Et)-dA		Alkylation, LPO	N	61
x		x		x		3-(2-Hydroxy-ethyl)-dA	3-(2-OH-Et)-dA		Alkylation, LPO	N	62
x		x		x		N6-(2-Hydroxy-ethyl)-dA	N6-(2-OH-Et)-dA		Alkylation, LPO	N	63
x		Hydroxyethyl-G	Alkylation	x		8-(1-Hydroxy-ethyl)-dG	8-(1-OH-Et)-dG		Alkylation, LPO	N	64
x		x		x		7-(2-Hydroxy-ethyl)-dG	7-(2-OH-Et)-dG		Alkylation, LPO	N	65
x		Hydroxyethyl-C	Alkylation	x		3-(2-Hydroxy-ethyl)-dC	3-(2-OH-Et)-dC		Alkylation, LPO	N	66
x		Hydroxyethyl-T		x		3-(2-Hydroxy-ethyl)-dT	3-(2-OH-Et)-dT		Alkylation, LPO	N	67
x		x		x		3-(2-Hydroxy-ethyl)-dU	3-(2-OH-Et)-dU		Alkylation, LPO	N	68
x		x		x		N6-Hydroxymethyl-N6-methyl-dA	N6-OHMe-N6-Me-dA		Alkylation, LPO, Formaldehyde	N	69
x		x		x		N4-Hydroxymethyl-5-methyl-dC	N4-OHMe-5-Me-dC		Alkylation, LPO, Formaldehyde	N	70
x		x		x		N6 -EtOMe-dA	N6-ethoxymethyl-dA		Alkylation, LPO, Formaldehyde	N	71
x		x		x		N6-OHMe-N6-EtOMeOH-dA	N6-hydroxymethyl-N6 -ethoxymethanol-dA		Alkylation, LPO, Formaldehyde	N	72
x		x		x		N6-(4-Hydroxy-butyl)-dA	N6-(4-OH-But)-dA		NOC	N	73
CROdG_IV	Crotonaldehyde	x		x		N2-(3-Hydroxy-butyl)-dG	N2-(3-OH-But)-dG		NOC, ROS, LPO	N	74
x		x		x		N4-(4-Hydroxy-butyl)-dC	N4-(4-OH-But)-dC		NOC	N	75
x		x		x		O4-(4-Hydroxy-butyl)-dT	O4-(4-OH-But)-dT		NOC	N	76
x		x		x		O2-(4-Hydroxy-butyl)-dT	O2-(4-OH-But)-dT		NOC	N	77
x		x		x		3-(4-Hydroxy-butyl)-dT	3-(4-OH-But)-dT		NOC	N	78
x		x		x		5-formyl-dC	5-formyl-dC		ROS, Alkylation	N	79
5-formyl-dU	Oxidative stress	Formyl-U	Lipid peroxidation	x		5-formyl-dU	5-formyl-dU		ROS, Alkylation	N	80
Carboxy-dC	Glycation	Carboxyl-C	Alkylation	x		5-Carboxy-dC	5-Carboxy-dC		Alkylation	N	81
x		Carboxymethyl-A	Alkylation	x		N6-Carboxymethyl-dA	N6-Carboxy-Me-dA		Alkylation, NOC	N	82
O6-CM-dG	Glycation	x		x		O6-Carboxymethyl-dG	O6-Carboxy-Me-dG		Alkylation, NOC	N	83
N2- carboxymethyl-dG	Glycation	Carboxymethyl-G	Alkylation	x		N2-Carboxymethyl-dG	N2-Carboxy-Me-dG		Alkylation, ROS	N	84
x		Carboxymethyl-C	Alkylation	x		N4-Carboxymethyl-dC	N4-Carboxy-Me-dC		Alkylation, NOC	N	85
x		x		x		O4-Carboxymethyl-dT	O4-Carboxy-Me-dT		Alkylation, NOC	N	86
x		Carboxymethyl-T	Alkylation	x		3-Carboxymethyl-dT	3-Carboxy-Me-dT		Alkylation, NOC	N	87
x		x		x		N2-(1-Carboxyethyl)-dG	N2-(1-Carboxy-Et)-dG		Alkylation, Glyoxal	N	88
x		x		x		7-(2-Carboxy-ethyl)-dG	7-(2-Carboxy-Et)-dG		Alkylation, NOC	N	89
x		x		x		N6-(2-Carboxy-2-hydroxy-ethyl)-dA	N6-(2-Carboxy-2-OH-Et)-dA		Acrylamide	N	90
x		Carboxyhydroxyethyl-A	Acrylamide	dA-N1-GA/dA-N6-GA	Alkylation acrylamide	1-(2-Carboxy-2-hydroxy-ethyl)-dA	1-(2-Carboxy-2-OH-Et)-dA		Acrylamide	N	91
CHPG-dG	Glycation	x		x		N2-(1-Carboxy-3-hydroxy-propyl)-dG	N2-(1-Carboxy-3-OH-Pr)-dG		Alkylation, ROS	N	92
x		x		dA-N1,N6-HMHP	Alkylation	3-Hydroxymethyl-2-hydroxypropane-dA	3-HMHP-dA		Alkylation, ROS	N	93
x		x		x		1-Hydroxymethyl-2-hydroxypropane-dA	1-HMHP-dA		Alkylation, ROS	N	94
x		x		dG-1,N2-HMVK	Alkylation	3-Hydroxymethyl-3-hydroxypropane-dG	3-HM-3HP-dG	HMVK-dG	Alkylation, ROS	N	95
1,N6- εdA	Lipid peroxidation	1,N6-etheno-A	Lipid peroxidation	x		1,N6-etheno-dA	1,N6-ε-dA		ROS, LPO	N	96
1,N2-εdG	Lipid peroxidation	1,N2-etheno-G	Lipid peroxidation	x		1,N2-etheno-dG	1,N2-ε-dG		ROS, LPO	N	97
x		N2,3-etheno-G	Lipid peroxidation	x		3,N2-etheno-dG	3,N2-ε-dG		ROS, LPO	N	98
3,N4-εdC	Lipid peroxidation	x		x		3,N4-etheno-dC	3,N4-ε-dC		ROS, LPO	N	99
2-oxo-1,N2-εdG	Etheno	x		x		Oxo-etheno-dG	oxo-ε-dG		ROS, LPO	N	100
x		Oxohexenal-A	Lipid peroxidation	OHE-dA	Lipid peroxidation	Oxohexenal-dA	OHE-dA	Butanone-ε-dA	LPO	N	101
OHE-dG	Lipid peroxidation	Oxohexenal-G	Lipid peroxidation	4-OHE-dG	Lipid peroxidation	Oxohexenal-dG	OHE-dG	Butanone-ε-dG	LPO	N	102
OHE-dC	Lipid peroxidation	Oxohexenal-C	Lipid peroxidation	OHE-dC	Lipid peroxidation	Oxohexenal-dC	OHE-dC	Butanone-ε-dC	LPO	N	103
x		Oxohexenal-methyl-C	Lipid peroxidation	x		Oxohexenal-5-methyl-dC	OHE-5-Me-dC	Butanone-5-Me-ε-dC	LPO	N	104
ONE-dA	Lipid peroxidation	Heptenal-etheno-A	Lipid peroxidation	ONE-dA	Lipid peroxidation	Oxononenal-dA	ONE-dA	Heptanone-ε-dA	LPO	N	105
ONE-dG	Lipid peroxidation	Heptenal-etheno-G	Lipid peroxidation	ONE-dG	Lipid peroxidation	Oxononenal-dG	ONE-dG	Heptanone-ε-dG	LPO	N	106
ONE-dC	Lipid peroxidation	Heptenal-etheno-C	Lipid peroxidation	ONE-dC	Lipid peroxidation	Oxononenal-dC	ONE-dC	Heptanone-ε-dC	LPO	N	107
x		x		x		Oxononenal-II-dA	ONE-II-dA	Heptanone-OH-ε-dA	LPO	N	108
x		x		x		Oxononenal-II-dC	ONE-II-dC	Heptanone-OH-ε-dC	LPO	N	109
2-oxo-heptanone-1,N2-εdG	Etheno	x		x		Oxo-heptanone-etheno-dG	oxo-heptanone-ε-dG		LPO	N	110
x		x		x		Decadienal-I-dA	DDE-I-dA	Di-OH-heptane-ε-dA	LPO	N	111
DDE-II-dA	Lipid peroxidation	x		DDE-II-dA	Lipid peroxidation	Decadienal-II-dA	DDE-II-dA	Tri-OH-octane-ε-dA	LPO	N	112
x		x		x		Decadienal-I-dG	DDE-I-dG	Di-OH-heptane-ε-dG	LPO	N	113
DDE-dG	Lipid peroxidation	x		DDE-dG	Lipid peroxidation	Decadienal-III-dG	DDE-III-dG	OH-octanone-ε-dG	LPO	N	114
x		x		x		Decadienal-I-dC	DDE-I-dC	Di-OH-heptane-ε-dC	LPO	N	115
Hex-ProdG	Lipid peroxidation	x		dG-N1-N2-hexanol	Lipid peroxidation	Hexenal-dG	Hexenal-dG	Propyl-P-dG	LPO	N	116
HNE-dG	Lipid peroxidation	x		x		Hydroxynonenal-I-dG	HNE-I-dG	OH-hexyl-P-dG	LPO	N	117
Acr-dA_I	Acrolein	x		x		Acrolein-1I-dA	Acr-1I-dA	1,N6-(OH-P)-dA	Acrolein	N	118
Acr-dA_III	Acrolein	x		x		Acrolein-1II-dA	Acr-1II-dA	N6-(3-oxo-propyl)-dA	Acrolein	N	119
Acr-dA_II	Acrolein	x		x		Acrolein-2I-dA	Acr-2I-dA	Bis-OH-P-dA	Acrolein	N	120
8-OH-pro-dG	Oxidative stress	Hydroxy-1,N2-propano-G	Lipid peroxidation	x		Acrolein-1I-dG	Acr-1I-dG	1,N2-γ-(OH-P)-dG	Acrolein	N	121
6-OH-prodG	Acrolein	x		x		Acrolein-1II-dG	Acr-1II-dG	1,N2-α-(OH-P)-dG	Acrolein	N	122
Acr-dA_IV	Acrolein	x		x		Acrolein-2II-dA	Acr-2II-dA		Acrolein	N	123
Acr-dC_I	Acrolein	x		x		Acrolein-1I-dC	Acr-1I-dC	3,N4-(OH-P)-dC	Acrolein	N	124
Acr-dC_II	Acrolein	x		x		Acrolein-2-dC	Acr-2I-dC	Bis-OH-P-dC	Acrolein	N	125
Acr-dT_I	Acrolein	x		x		Acrolein-1I-dT	Acr-1I-dT	N3-(3-oxo-propyl)-dT	Acrolein	N	126
Acr-dT_II	Acrolein	x		x		Acrolein-2I-dT	Acr-2I-dT		Acrolein	N	127
Acr-dT_III	Acrolein	x		x		Acrolein-2II-dT	Acr-2II-dT		Acrolein	N	128
Acr-dT_IV	Acrolein	x		x		Acrolein-2III-dT	Acr-2III-dT		Acrolein	N	129
Acr-dT_V	Acrolein	x		x		Acrolein-2IV-dT	Acr-2IV-dT		Acrolein	N	130
8-OH-6-methyl-prodG	Crotonaldehyde	x		dG-N1-N2-Butanol	Acetaldehyde or crotonaldehyde, alkilation, lipid peroxidation	Crotonaldehyde-1I-dG	Cro-1I-dG	1,N2-(Me-OH-P)-dG	Crotonaldehyde	N	131
CRO-G_III	Crotonaldehyde	x		x		Crotonaldehyde-1II-dG	Cro-1II-dG	8,N7-(Me-OH-P)-dG	Crotonaldehyde	N	132
CRO-G_II	Crotonaldehyde	x		x		Crotonaldehyde-2I-dG	Cro-2I-dG	Bis-Me-OH-P-dG	Crotonaldehyde	N	133
Acr-dG (N2-paraldol-dG)	Acrolein	x		x		Crotonaldehyde-2II-dG	Cro-2II-dG	N2-paraldol-dG	Crotonaldehyde	N	134
M1dA	Malonaldehyde	Malondialdehyde-A	Lipid peroxidation	x		Malondialdehyde-1-dA	M1-dA	N6-Oxopropenyl-dA	Malonaldehyde	N	135
M3dA	Malonaldehyde	Malondialdehyde-3-A	Lipid peroxidation	x		Malondialdehyde-3-dA	M3-dA		Malonaldehyde	N	136
M1dG	Malonaldehyde	Malondialdehyde-G	Lipid peroxidation	x		Malondialdehyde-1-dG	M1-dG		Malonaldehyde	N	137
M2dG	Malonaldehyde	Malondialdehyde-2-G	Lipid peroxidation	x		Malondialdehyde-2-dG	M2-dG		Malonaldehyde	N	138
M1dC	Malonaldehyde	Malondialdehyde-C	Lipid peroxidation	x		Malondialdehyde-1-dC	M1-dC	N4-Oxopropenyl-dC	Malonaldehyde	N	139
M3dC	Malonaldehyde	Malondialdehyde-3-C	Lipid peroxidation	x		Malondialdehyde-3-dC	M3-dC		Malonaldehyde	N	140
x		x		x		N2-Ethylidene-dG	N2-Ethylidene-dG		LPO, Acetaldehyde	N	141
x		x		x		Dimethyldioxane-dG	DiMe-dioxane-dG		Acetaldehyde	N	142
M1AA-dA	Malonaldehyde and Acetaldehyde	x		x		Malonyl-1-acetaldehyde-dA	M1AAI-dA		Malonaldehyde , Acetaldehyde	N	143
M2AA-dA	Malonaldehyde and Acetaldehyde	x		x		Malonyl-2-acetaldehyde-II-dA	M2AAII-dA		Malonaldehyde , Acetaldehyde	N	144
M2AA-dG_I	Malonaldehyde and Acetaldehyde	x		x		Malonyl-2-acetaldehyde-I-dG	M2AAI-dG		Malonaldehyde , Acetaldehyde	N	145
M2AA-dG_II	Malonaldehyde and Acetaldehyde	x		x		Malonyl-2-acetaldehyde-II-dG	M2AAII-dG		Malonaldehyde , Acetaldehyde	N	146
M1AA-dC	Malonaldehyde and Acetaldehyde	x		x		Malonyl-1-acetaldehyde-dC	M1AAI-dC		Malonaldehyde , Acetaldehyde	N	147
M2AA-dC	Malonaldehyde and Acetaldehyde	x		x		Malonyl-2-acetaldehyde-II-dC	M2AAII-dC		Malonaldehyde , Acetaldehyde	N	148
x		x		x		Malonyl-1-formaldehyde-dC	M1FAI-dC		Malonaldehyde, Formaldehyde	N	149
6-oxo-M1dG	Malonaldehyde	x		x		6-Oxo-malondialdehyde-1-dG	6-oxo-M1-dG		Malonaldehyde	N	150
2,6-oxo-M1dG	Malonaldehyde	x		x		2,6-diOxo-malondialdehyde-1-dG	2,6-diOxo-M1-dG		Malonaldehyde	N	151
N6-hydroxyacetyl-dA	Oxidative stress	x		x		N6-Hydroxy-acetyl-dA	N6-OH-Ac-dA		Glyoxal, LPO, ROS	N	152
x		Glyoxal-G	Lipid peroxidation	x		Glyoxal-dG	Glyoxal-dG		Glyoxal, LPO, ROS	N	153
x		x		x		5-Hydroxy-acetyl-dC	5-OH-Ac-dC		Glyoxal, LPO, ROS	N	154
x		x		x		5-Hydroxy-acetyl-dU	5-OH-Ac-dU		Glyoxal, LPO, ROS	N	155
x		Methylglyoxal-G	Lipid peroxidation	x		Methylglyoxal-dG	Me-glyoxal-dG		Me-glyoxal, LPO, ROS	N	156
x		Carbamoylhydroxyethyl-A	Acrylamide	x		3-(2-Carbamoyl-2-hydroxy-ethyl)-dA	3-(2-Carbamoyl-2-OH-Et)-dA		Acrylamide	N	157
x		Carbamoylhydroxyethyl-G	Acrylamide	x		7-(2-Carbamoyl-2-hydroxy-ethyl)-dG	7-(2-Carbamoyl-2-OH-Et)-dG		Acrylamide	N	158
Bicyclic oxadiazabicyclo-(3.3.0)octaimine-A	1,4-dioxo-2-butene	x		x		cis-butene-dial-dA	cis-BDA-dA		Furans	N	159
Bicyclic oxadiazabicyclo-(3.3.0)octaimine-G_I	1,4-dioxo-2-butene	x		x		cis-butene-dial-dG	cis-BDA-dG		Furans	N	160
Bicyclic oxadiazabicyclo-(3.3.0)octaimine-C	1,4-dioxo-2-butene	x		x		cis-butene-dial-dC	cis-BDA-dC		Furans	N	161
x		x		x		N6-Furanmethyl-dA	N6-Furan-Me-dA		Furans	N	162
x		x		x		N2-Furanmethyl-dG	N2-Furan-Me-dG		Furans	N	163
x		x		dA-N6-FFM	HAA	N6-Formyl-furan-methyl-dA	N6-Formyl-furan-Me-dA		Furans	N	164
x		x		dG-N2-FFM	HAA	N2-Formyl-furan-methyl-dG	N2-Formyl-furan-Me-dG		Furans	N	165
x		Aflatoxin B1-G	Mycotoxins	x		7-AflatoxinB1-dG	7-AFB1-dG		Mycotoxins	N	166
x		Aflatoxin B1-Fapy-G	Mycotoxins	x		AflatoxinB1-Diaminohydroxyformamidopyrimidine-dG	AFB1-FAPY-dG		Mycotoxins	N	167
x		Ochratoxin-G	Mycotoxins	x		C8-OchratoxinB-dG	C8-OTA-dG		Mycotoxins	N	168
x		x		x		O8-OchratoxinB-dG	O8-OTA-dG		Mycotoxins	N	169
x		Sterigmatocystin-G	Mycotoxins	x		7-Hydroxysterigmatocystin-dG	7-OH-sterigmatocystin-dG		Mycotoxins	N	170
x		x		x		N6-DehydropyrrolizidineI-dA	N6-DHP-I-dA	N6-OH-dehydrosupinidineI-dA	Pyrrolizidine alkaloids	N	171
x		x		x		N6-DehydropyrrolizidineII-dA	N6-DHP-II-dA	N6-OH-dehydrosupinidineII-dA	Pyrrolizidine alkaloids	N	172
x		x		x		N2-DehydropyrrolizidineI-dG	N2-DHP-I-dG	N2-OH-dehydrosupinidine-dG	Pyrrolizidine alkaloids	N	173
x		x		x		N2-DehydropyrrolizidineI-dG	N2-DHP-II-dG	N2-OH-dehydrosupinidine-II-dG	Pyrrolizidine alkaloids	N	174
x		x		x		N2-estragole-dG	N2-estragole-dG		Alkenylbenzene	N	175
x		x		x		N6-isoestragole-dA	N6-isoestragole-dA		Alkenylbenzene	N	176
x		x		x		N2-isoestragole-dG	N2-isoestragole-dG		Alkenylbenzene	N	177
x		x		x		7-isoestragole-dG	7-isoestragole-dG		Alkenylbenzene	N	178
x		x		x		8-isoestragole-dG	8-isoestragole-dG		Alkenylbenzene	N	179
x		x		x		N2-safrole-dG	N2-safrole-dG		Alkenylbenzene	N	180
x		x		x		N6-isosafrole-dA	N6-isosafrole-dA		Alkenylbenzene	N	181
x		x		x		N2-isosafrole-dG	N2-isosafrole-dG		Alkenylbenzene	N	182
x		x		x		8-isosafrole-dG	8-isosafrole-dG		Alkenylbenzene	N	183
x		x		x		7-isosafrole-dG	7-isosafrole-dG		Alkenylbenzene	N	184
x		x		x		7-Hydroxy-isosafrole-dG	7-OH-isosafrole-dG		Alkenylbenzene	N	185
x		x		x		N6-Methyl-isoeugenol-dA	N6-Me-isoeugenol-dA		Alkenylbenzene	N	186
x		x		x		N2-Methyl-isoeugenol-dG	N2-Me-isoeugenol-dG		Alkenylbenzene	N	187
x		x		dA-AL-I	others	N6-AristolactamI-dA	N6-AL-I-dA		Aristolonic acid	N	188
x		x		dG-AL-I	others	N2-AristolactamI-dG	N2-AL-I-dG		Aristolonic acid	N	189
x		x		dA-AL-II	others	N6-AristolactamII-dA	N6-AL-II-dA		Aristolonic acid	N	190
x		x		x		N6-Pyridyl-oxobutyl-dA	N6-POB-dA		Nitrosamine, NOC	N	191
x		x		x		N1-Pyridyl-oxobutyl-dI	N1-POB-dI		Nitrosamine, NOC	N	192
x		x		O6-POB-dG	Nitrosamine	O6-Pyridyl-oxobutyl-dG	O6-POB-dG		Nitrosamine	N	193
x		x		x		7-Pyridyl-oxobutyl-dG	7-POB-dG		Nitrosamine, NOC	N	194
x		x		x		O2-Pyridyl-oxobutyl-dC	O2-POB-dC		Nitrosamine, NOC	N	195
x		x		x		3-Pyridyl-oxobutyl-dC	3-POB-dC		Nitrosamine, NOC	N	196
x		x		x		N4-Pyridyl-oxobutyl-dC	N4-POB-dC		Nitrosamine, NOC	N	197
x		x		O2-POB-dT	Nitrosamine	O2-Pyridyl-oxobutyl-dT	O2-POB-dT		Nitrosamine, NOC	N	198
x		x		x		O2-Pyridyl-oxobutyl-dT	O2-POB-dT		Nitrosamine, NOC	N	199
x		x		x		N6-Pyridyl-hydroxy-butyl-dA	N6-PHB-dA		Nitrosamine, NOC	N	200
x		x		O6-PHB-dG	Nitrosamine	O6-Pyridyl-hydroxy-butyl-dG	O6-PHB-dG		Nitrosamine, NOC	N	201
x		x		x		7-Pyridyl-hydroxy-butyl-dG	7-PHB-dG		Nitrosamine, NOC	N	202
x		x		O2-PHB-dT	Nitrosamine	O2-Pyridyl-hydroxy-butyl-dT	O2-PHB-dT		Nitrosamine, NOC	N	203
x		x		dG-C8-APNH	HAA	8-(9-(4′-aminophenyl)-9H-pyrido[3,4- b]indole)-dG	8-APNH-dG	8-Aminophenylnorharman-dG	HAAs	N	204
x		x	HAA	dA-N6-IQ	HAA	N6-(2-amino-3-methylimidazo[4,5-f]quinolone)-dA	N6-IQ-dA		HAAs	N	205
x		IQ-G	HAA	dG-C8-IQ	HAA	N2-(2-amino-3-methylimidazo[4,5-f]quinolone)-dG	N2-IQ-dG		HAAs	N	206
x		x		dG-N2-IQ	HAA	8-(2-amino-3-methylimidazo[4,5-f]quinolone)-dG	8-IQ-dG		HAAs	N	207
x		MeIQ-G	HAA	dG-C8-MeIQ	HAA	8-(2-amino-3,4-dimethylimidazo[4,5-f]quinolone)-dG	8-MeIQ-dG		HAAs	N	208
x		MeIQx-G	HAA	dG-C8-MeIQx	HAA	8-(2-amino-3,8-dimethylimidazo[4,5-f]quinoxaline)-dG	8-MeIQx-dG		HAAs	N	209
x		x		dG-N2-MeIQx	HAA	N2-(2-amino-3,8-dimethylimidazo[4,5-f]quinoxaline)-dG	N2-MeIQx-dG		HAAs	N	210
x		DiMeIQx-G	HAA	dG-C8-4,8-DiMeIQx	HAA	8-(2-amino-3,4,8-trimethylimidazo[4,5-f]quinoxaline)-dG	8-DiMeIQx-dG		HAAs	N	211
x		x		dG-C8-Trp-P-2	HAA	8-(2-amino-1-methyl-5H-pyrido[4,3-b]indole)-dG	8-Trp-P-2-dG		HAAs	N	212
x		x		dG-C8-Glu-P-1	HAA	8-(2-amino-6-methyldiprido[1,2-a:3′,2′-d]imidazole)-dG	8-Glu-P-1-dG		HAAs	N	213
x		AaC-G	HAA	dG-C8-AαC	HAA	8-(2-Amino-9H-pyrido[2,3-b]indole)-dG	8-AαC-dG		HAAs	N	214
x		MeAaC-G	HAA	dG-C8-MeAαC	HAA	8-(2-Amino-1-methyl-9H-pyrido[2,3-b]indole)-dG	8-MeAαC-dG		HAAs	N	215
x		PhIP-G	HAA	dG-C8-PhIP	HAA	8-(2-amino-1- methyl-6-phenylimidazo[4,5-b]pyridine)-dG	8-PhIP-dG		HAAs	N	216
x		x		x		8-(N'-2-Methylaniline)-dA	8-(N'-2-MA)-dA		AA	N	217
x		x		x		N6-(2-Methylaniline)-dA	N6-(2-MA)-dA		AA	N	218
x		x		x		8-(N'-4-Methylaniline)-dA	8-(N'-4-MA)-dA		AA	N	219
x		x		dG-C8-2MA	AA	8-(N'-2Methylaniline)-dG	8-(N'-2MA)-dG		AA	N	220
x		x		dG-C8-4MA	AA	8-(N'-4Methylaniline)-dG	8-(N'-4MA)-dG		AA	N	221
x		x		x		8-(N’-2-Chloroaniline)-dA	8-(N’-2CA)-dA		AA	N	222
x		x		x		8-(N’-4-Chloroaniline)-dA	8-(N’-4-CA)-dA		AA	N	223
x		x		dG-C8-2CA	AA	8-(N’-2-Chloroaniline)-dG	8-(N’-2-CA)-dG		AA	N	224
x		x		dG-C8-4CA	AA	8-(N’-4-Chloroaniline)-dG	8-(N’-4-CA)-dG		AA	N	225
x		x		x		N6-(2,6-Dimethylaniline)-dA	N6-(2,6-DMA)-dA		AA	N	226
x		x		dA-C8-3,5-DMA	AA	8-(N´-3,5-Dimethylaniline)-dA	8-(N´-3,5-DMA)-dA		AA	N	227
x		x		dA-N6-3,5-DMA	AA	N6-(3,5-Dimethylaniline)-dA	N6-(3,5-DMA)-dA		AA	N	228
x		x		x		8-(N´-2,4-Dimethylaniline)-dA	8-(N'-2,4-DMA)-dA		AA	N	229
x		x		x		8-(N´-2,6-Dimethylaniline)-dA	8-(N'-2,6-DMA)-dA		AA	N	230
x		x		x		8-(N´-3,5-Dimethylaniline)-dG	8-(N´-3,5-DMA)-dG		AA	N	231
x		x		dG-C8-DMA	AA	8-(N´-2,4-Dimethylaniline)-dG	8-(N´-2,4-DMA)-dG		AA	N	232
x		x		dG-C8-DMA	AA	8-(N´-2,6-Dimethylaniline)-dG	8-(N´-2,6-DMA)-dG		AA	N	233
x		x		dC-C5-3,5-DMA	AA	5-(N´-3,5-Dimethylaniline)-dC	5-(N´-3,5-DMA)-dC		AA	N	234
x		x		dG-C8-benzidine	AA	8-Benzidine-dG	8-Benzidine-dG		AA	N	235
x		x		dG-C8-N'-Acetyl-Bz	HAA	8-(Acetylbenzidine)-dG	8-(Ac-benzidine)-dG		AA	N	236
x		x		dA-C8-4-ABP	AA	8-Aminobiphenyl-dA	8-ABP-dA		AA	N	237
x		x		dG-C8-4-ABP	AA	8-Aminobiphenyl-dG	8-ABP-dG		AA	N	238
x		x		dG-N2-N4-4-ABP	AA	N2-Aminobiphenyl-dG	N2-ABP-dG		AA	N	239
x		x		dG-C8-DMABP	AA	N2-Dimethyl-aminobiphenyl-dG	N2-DMABP-dG		AA	N	240
x		x		dG-N2-5'-DMABP	AA	8-Dimethyl-aminobiphenyl-dG	8-DMABP-dG		AA	N	241
x		x		dG-C8-AB	AA	8-(N'-Aminoazobenzene)-dG	8-(N'-AB)-dG		AA	N	242
x		x		dA-N6-MAB	AA	N6-Methyl-aminoazobenzene-dA	N6-MAB-dA		AA	N	243
x		x		dG-C8-MAB	AA	N2-Methyl-aminoazobenzene-dG	N2-MAB-dG		AA	N	244
x		x		dG-N2-MAB	AA	8-(N'-Methyl-aminoazobenzene)-dG	8-(N'-MAB)-dG		AA	N	245
x		x		dA-N6-1-2-NA	AA	N6-Naphthylamine-dA	N6-NA-dA		AA	N	246
x		x		dG-N2-2-1-NA	AA	N2-Naphthylamine-dG	N2-NA-dG		AA	N	247
x		x		dG-N2-1-2-NA	AA	O6-(N'-Naphthylamine)-dG	O6-(N'-NA)-dG		AA	N	248
x		x		dG-C8-2-NA	AA	8-(N'-Naphthylamine)-dG	8-(N'-NA)-dG		AA	N	249
x		x		x		O6-Naphthylamine-dG	O6-NA-dG		AA	N	250
x		x		dG-C8-AF	AA	8-Aminofluorene-dG	8-AF-dG		AA	N	251
x		x		dG-N2-NAQI	AA	N2-Amino-naphthoquinoneimine-dG	N2-NAQI-dG		AA	N	252
x		x		dA-N6-MP	PAH	N6-Methylpyrene-dA	N6-MP-dA		PAH	N	253
x		x		dG-N2-MP	PAH	N2-Methylpyrene-dG	N2-MP-dG		PAH	N	254
x		x		x		7-benzo[a]pyrene-dA	7-B[a]P-dA		PAH	N	255
x		Benzo(a)pyrene-G	PAH	x		7-benzo[a]pyrene-dG	7-B[a]P-dG		PAH	N	256
x		x		x		8-benzo[a]pyrene-dG	8-B[a]P-dG		PAH	N	257
x		x		dA-N6-B[a]PDE	PAH	7-benzo[a]pyrene-diolepoxide-dA	7-B[a]PDE-dA		PAH	N	258
x		x		x		N6-benzo[a]pyrene-diolepoxide-dA	N6-B[a]PDE-dA		PAH	N	259
x		x		dG-N2-B[a]PDE	PAH	N2-benzo[a]pyrene-diolepoxide-dG	N2-B[a]PDE-dG		PAH	N	260
x		x		x		7-benzo[a]pyrene-diolepoxide-dG	7-B[a]PDE-dG		PAH	N	261
x		x		dC-N4-B[a]PDE	PAH	N4-benzo[a]pyrene-diolepoxide-dC	N4-B[a]PDE-dC		PAH	N	262
x		x		dA-N6-DB[a,l]PDE	PAH	N6-Dibenzo[a,l ]pyrene- diolepoxide-dA	N6-DB[a,l]PDE-dA		PAH	N	263
x		x		dG-N2-DB[a,l]PDE	PAH	N2-Dibenzo[a,l ]pyrene- diolepoxide-dG	N2-DB[a,l]PDE-dG		PAH	N	264
x		x		dC-N4-DB[a,l]PDE	PAH	N4-Dibenzo[a,l ]pyrene- diolepoxide-dC	N4-DB[a,l]PDE-dC		PAH	N	265
x		x		dA-N6-B[b]FDE	PAH	N6-Benzo[b]ﬂuoranthene- diolepoxide-dA	N6-B[b]FDE-dA		PAH	N	266
x		x		dG-N2-B[b]FDE	PAH	N2-Benzo[b]ﬂuoranthene- diolepoxide-dG	N2-B[b]FDE-dG		PAH	N	267
x		x		dC-N4-B[b]FDE	PAH	N4-Benzo[b]ﬂuoranthene- diolepoxide-dC	N4-B[b]FDE-dC		PAH	N	268
x		x		dA-N6-DB[a,h]ADE	PAH	N6-Dibenz[a,h]anthracene- diolepoxide-dA	N6-DB[a,h]ADE-dA		PAH	N	269
x		x		dG-N2-DB[a,h]ADE	PAH	N2-Dibenz[a,h]anthracene- diolepoxide-dG	N2-DB[a,h]ADE-dG		PAH	N	270
x		x		dC-N4-DB[a,h]ADE	PAH	N4-Dibenz[a,h]anthracene-diolepoxide-dC	N4-DB[a,h]ADE-dC		PAH	N	271
x		x		dA-N6,5-MeCDE	PAH	N6-(5-Methyl-chrysene-diolepoxide)-dA	N6-(5-Me-CDE)-dA		PAH	N	272
x		x		dG-N2-5-MeCDE	PAH	N6-(5-Methyl-chrysene-diolepoxide)-dG	N6-(5-Me-CDE)-dG		PAH	N	273
x		x		dA-N6-5,6-DiMeCDE	PAH	N6-(5,6-Dimethyl-chrysene-diolepoxide)-dA	N6-(5,6-DiMe-CDE)-dA		PAH	N	274
x		x		dG-N2-5,6-DiMeCDE	PAH	N6-(5,6-Dimethyl-chrysene-diolepoxide)-dG	N6-(5,6-DiMe-CDE)-dG		PAH	N	275
4-OHE1-A	Estradiol-3,4- quinone	x		x		N6-(2-Hydroxy-estrone)-dA	N6-(2-OHE1)-dA		Estrogen	N	276
N2- paraldol-dG-(5'-3')-thymidine	Acrolein	x		x		N2-(2-Hydroxy-estrone)-dG	N2-(2-OHE1)-dG		Estrogen	N	277
4-OHE1-G	Estradiol-3,4- quinone	x		x		7-(4-Hydroxy-estrone)-dG	7-(4-OHE1)-dG		Estrogen	N	278
4-OHE2-G	Estradiol-3,4- quinone	x		x		7-(4-Hydroxy-estradiol)-dG	7-(4-OHE2)-dG		Estrogen	N	279
Oxaluric Acid	Oxidative stress	x		x		Oxaluric acid	oxaluric acid		ROS	Y
8-OH-dG	Oxidative stress	Hydroxy-G	Lipid peroxidation	x		x
Nitro-dA	Oxidative stress	Nitro-A	Alkylation	x		Nitro-dA	Nitro-dA		RNS, Alkylation	Y
x		Nitro-C	Alkylation	x		Nitro-dC	Nitro-dC		RNS, Alkylation	Y
x		Nitro-T	Alkylation	x		Nitro-dT	Nitro-dT		RNS, Alkylation	Y
6-OH-dT	Oxidative stress	Hydroxy-T	Lipid peroxidation	x		Hydroxy-dT	OH-dT		ROS	Y
x		x		x		5-Hydroxy-6-hydro-dT	5-OH-6-H-dT		ROS	Y
5,6-OH-dC	Oxidative stress	Dihydroxy-C	Lipid peroxidation	x		5,6-Dihydroxy-dC	5,6-Di-OH-dC		ROS	Y
5,6-OH-dT	Oxidative stress	x		x		Dihydroxy-dT	Di-OH-dT		ROS	Y
5,6-OH-dU	Oxidative stress	x		x		5,6-Dihydroxy-dU	5,6-Di-OH-dU		ROS	Y
x		C-glycol	Lipid peroxidation	x		Glycol-dC	Glycol-dC	5,6-Di-OH-5,6-Di-H-dC	ROS, LPO	Y
x		x		x		O2-Methyl-dT	O2-Me-dT		Alkylation	Y
x		Methyl-C-glycol	Lipid peroxidation	x		Methyl-Glycol-dU	Me-Glycol-dU		ROS, LPO	Y
x		Dimethyl-A	Alkylation	x		Dimethyl-dA	DiMe-dA		Alkylation	Y
x		Dimethyl-C	Alkylation	x		Dimethyl-dC	DiMe-dC		Alkylation	Y
x		Dimethyl-T	Alkylation	x		Dimethyl-dT	DiMe-dT		Alkylation	Y
x		Trimethyl-A	Alkylation	x		x
x		Trimethyl-C	Alkylation	x		x
x		Trimethyl-G	Alkylation	x		x
x		Trimethyl-T	Alkylation	x		x
x		Propyl-A	Alkylation	x		Propyl-dA	Pr-dA		Alkylation, ROS	Y
x		Propyl-T	Alkylation	x		Propyl-dT	Pr-dT		Alkylation, ROS	Y
x		Propyl-C	Alkylation	x		Propyl-dC	Pr-dC		Alkylation, ROS	Y
x		Butyl-A	Alkylation	x		Butyl-dA	But-dA		Alkylation	Y
x		Butyl-C	Alkylation	x		Butyl-dC	But-dC		Alkylation	Y
x		Butyl-T	Alkylation	x		Butyl-dT	Butyl-dT		Alkylation	Y
x		Tetramethyl-A	Alkylation	x		x
x		Tetramethyl-C	Alkylation	x		x
x		Tetramethyl-G	Alkylation	x		x
x		Tetramethyl-T	Alkylation	x		x
x		Hydroxymethyl-T	Alkylation	x		3-Hydroxy-methyl-dT	3-OH-Me-dT		ROS, LPO	Y
x		Methoxymethyl-A	Alkylation	x		Methoxy-methyl-dA	MeO-Me-dA		Alkylation	Y
x		Methoxymethyl-G	Alkylation	x		Methoxy-methyl-dG	MeO-Me-dG		Alkylation	Y
x		Methoxymethyl-C	Alkylation	x		Methoxy-methyl-dC	MeO-Me-dC		Alkylation	Y
x		Methoxymethyl-T	Alkylation	x		Methoxy-methyl-dT	MeO-Me-dT		Alkylation	Y
Carboxy-dA	Glycation	Carboxyl-A	Alkylation	x		Carboxy-dA	Carboxy-dA		Alkylation	Y
x		Carboxy-G	Alkylation	x		Carboxy-dG	Carboxy-dG		Alkylation	Y
x		Carboxy-T	Alkylation	x		Carboxy-dT	Carboxy-dT		Alkylation	Y
x		Carboxyethyl-A	Acrylamide	x		N6-(2-Carboxyethyl)-dA	N6-(2-Carboxy-Et)-dA		Alkylation	Y
CE-dG	Glycation	Carboxyethyl-G	Alkylation	x		1-(2-Carboxyethyl)-dG	1-(2-Carboxy-Et)-dG		Alkylation	Y
x		Carboxyethyl-C	Alkylation	x		3-(2-Carboxyethyl)-dC	3-(2-Carboxy-Et)-dC		Alkylation	Y
x		Carboxyethyl-T	Alkylation	x		Carboxyethyl-dT	Carboxy-Et-dT		Alkylation	Y
x		x		x		O6-Benzyl-dG	O6-Bz-dG		Alkylation	Y
x		3,N4-etheno-A	Lipid peroxidation	x		x
OH-1,N2-εdG	Etheno	x		x		1,N2-(Hydroxy-etheno)-dG	1,N2-(OH-ε)-dG		ROS, LPO	Y
x		Octanal-G	Lipid peroxidation	x		Octenal-dG	Octenal-dG	Pentyl-P-dG	LPO	Y
x		Pentenal-G	Lipid peroxidation	x		Pentenal-dG	pentenal-dG	Ethyl-P-dG	LPO	Y
x		Heptenal-G	Lipid peroxidation	x		Heptenal-dG	Heptenal-dG	Butyl-P-dG	LPO	Y
DDE-I-dA	Lipid peroxidation	x		DDE-I-dA	Lipid peroxidation	x
Carboxynonanone-εdA	Etheno	x		x		Dioxododecenoic acid-dA	DODE-dA	Carboxynonanone-ε-dA	LPO	Y
DODE-dG	Lipid peroxidation	x		DODE-dG	Lipid peroxidation	Dioxododecenoic acid-dG	DODE-dG	Carboxynonanone-ε-dG	LPO	Y
DODE-dC	Lipid peroxidation	x		DODE-dC	Lipid peroxidation	Dioxododecenoic acid-dC	DODE-dC	Carboxynonanone-ε-dC	LPO	Y
4-Hydroxy-2-heptenal-dG	Lipid peroxidation	x		x		Hydroxyheptenal-dG	HHE-dG	OH-butyl-dG	LPO	Y
HNE-dA	Lipid peroxidation	Hydroxynonenal-A	Lipid peroxidation	HNE-dA	Lipid peroxidation	Hydroxynonenal-II-dA	HNE-II-dA	Di-OH-heptyl-ε-dA	LPO	Y
HNE-dG	Lipid peroxidation	Hydroxynonenal-G	Lipid peroxidation	HNE-dG	Lipid peroxidation	Hydroxynonenal-II-dG	HNE-II-dG	Di-OH-heptyl-ε-dG	LPO	Y
HNE-dC	Lipid peroxidation	Hydroxynonenal-C	Lipid peroxidation	HNE-dC	Lipid peroxidation	Hydroxynonenal-II-dC	HNE-II-dC	Di-OH-heptyl-ε-dC	LPO	Y
5-acetyl-dC	Oxidative stress	x		x		Acetyl-dC	Ac-dC		ROS	Y
dA-LG	Lipid peroxidation	x		dA-LG	Lipid peroxidation	N6-Levuglandin-dA	N6-Levuglandin-dA		LPO	Y
dG-LG	Lipid peroxidation	x		dG-LG	Lipid peroxidation	N2-Levuglandin-dG	N2-Levuglandin-dG		LPO	Y
dC-LG	Lipid peroxidation	x		dC-LG	Lipid peroxidation	N4-Levuglandin-dC	N4-Levuglandin-dC		LPO	Y
Adenine Propenal	Malonaldehyde	x		x		x
Guanine Propenal/ N2OPdG	Malonaldehyde	x		x		x
Cytosine propenal	Malonaldehyde	x		x		x
Uracil-2-Propenal	Malonaldehyde	x		x		x
Thymine Propenal	Malonaldehyde	x		x		Malondialdehyde1-dT	M1-dT	3-Oxopropenyl-dT	Malonaldehyde	Y
x		1,N2-propano-G	Lipid peroxidation	x		Propano-dG	P-dG		LPO	Y
6-OH-8-methyl-pro-dG	Crotonaldehyde	x		x		x
x		x		x		Glyoxal-dC	Glyoxal-dC		Glyoxal, LPO, ROS	Y
x		Carbamoylethyl-G	Acrylamide	dG-N2-CE	Methylglyoxal alkilating agent	7-(2-Carbamoyl-ethyl)-dG	7-(2-Carbamoyl-Et)-dG		Acrylamide	Y
x		x		x		Carbamoyl-oxo-dihydroxyimidazolidine	Carbamoyl-oxo-di-OH-IMZ		ROS	Y
Bicyclic oxadiazabicyclo-(3.3.0)octaimine-G_II	1,4-dioxo-2-butene	x		x		x
x		x		x		N6-Hydroxy-methyl-furan-methyl-dA	N6-OH-Me-furan-Me-dA		Furans	Y
x		x		x		N2-Hydroxy-methyl-furan-methyl-dG	N2-OH-Me-furan-Me-dG		Furans	Y
x		Aflatoxin M1-G	Mycotoxins	x		x
x		x		dG-AL-II	others	N2-AristolactamII-dG	N2-AL-II-dG		Aristolonic acid	Y
x		x		N2-POB-dG	Nitrosamine	N2-Pyridyl-oxobutyl-dG	N2-POB-dG		Nitrosamine, NOC	Y
x		x		O2-PHB-dC	Nitrosamine	Pyridyl- hydroxy-butyl-dC	PHB-dC		Nitrosamine, NOC	Y
x		IQx-G	HAA	x		2-amino-3-methylimidazo[4,5-f]quinoxaline-dG	IQx-dG		HAAs	Y
x		x		dA-N6-MeIQx	HAA	N6-(2-amino-3,8-dimethylimidazo[4,5-f]quinoxaline)-dA	N6-MeIQx-dA		HAAs	Y
x		x		dG-C8-Trp-P-1	HAA	8-(2-amino-1,4-dimethyl-5H-pyrido[4,3-b]indole)-dG	8-Trp-P-1-dG		HAAs	Y
x		x		x		8-(2-aminodiprido[1,2-a:3′,2′-d]imidazole)-dG	8-Glu-P-2-dG		HAAs	Y
x		Hydroxy-PhIP-G	HAA	x		x
x		x		dG-N2-3-4-ABP	AA	x
x		x		x		8-Amino-pyrene-dG	8-AP-dG		AA	Y
x		x		dA-C8-AP	AA	N6-Amino-phenanthrene-dA	N6-APA-dA		AA	Y
x		x		dA-N6-2-AP	AA	8-(N'-Amino-phenanthrene)-dA	8-(N'-APA)-dA		AA	Y
x		x		dG-C8-AP	AA	8-(N'-Amino-phenanthrene)-dG	8-(N'-APA)-dG		AA	Y
x		x		dG-N2-2-AP	AA	N2-Amino-phenanthrene-dG	N2-APA-dG		AA	Y
x		x		x		N2-Amino-benzo[a]pyrene-diolepoxide-dG	N2-A-B[a]PDE-dG		Nitro-PAH	Y
x		x		dA-N6-ABA	Nitro-PAH	N6-(N-Aminobenzanthrone)-dA	N6-(N-ABA)-dA		Nitro-PAH	Y
x		x		dG-N2-ABA	Nitro-PAH	N2-(2-Aminobenzanthrone)-dG	N2-(2-ABA)-dG		Nitro-PAH	Y
x		x		dG-C8-N-ABA	Nitro-PAH	8-(N-Aminobenzanthrone)-dG	8-(N-ABA)-dG		Nitro-PAH	Y
4-OHE2-A	Estradiol-3,4- quinone	x		x		Hydroxy-estradiol-dA	OHE2-dA		Estrogen	Y
x		x		x		Hydroxy-estradiol-dC	OHE2-dC		Estrogen	Y
x		x		x		Hydroxy-estradiol-dT	OHE2-dT		Estrogen	Y
x		x		x		Hydroxy-estrone-dC	OHE1-dC		Estrogen	Y
x		x		x		Hydroxy-estrone-dT	OHE1-dT		Estrogen	Y
dG-ACR-dG	Acrolein	x		x		x
dG-ACR-dG_I	Acrolein	x		x		x
M1bis-dG	Malonaldehyde	x		x		x
bis-dG	Oxidative stress	x		x		x
x		x		x		Methyl-Glycol-dA	Me-Glycol-dA		ROS/LPO	Y
x		x		x		Methyl-Glycol-dG	Me-Glycol-dG		ROS/LPO	Y
x		x		x		Methyl-Glycol-dT	Me-Glycol-dT		ROS/LPO	Y
x		x		x		O6-(2-Hydroxy-ethyl)-dG	O6-(2-OH-Et)-dG		Alkylation, LPO	Y
x		x		x		N6-(2-Hydroxy-ethyl)-N6-Me-dA	N6-(2-OH-Et)-N6-Me-dA		Alkylation, LPO, Formaldehyde	Y
x		x		x		Amino-benzo[a]pyrene-diolepoxide-dA	A-B[a]PDE-dA		Nitro-PAH	Y
x		x		x		Amino-benzo[a]pyrene-diolepoxide-dC	A-B[a]PDE-dC		Nitro-PAH	Y
x		x		x		Amino-benzo[a]pyrene-diolepoxide-dT	A-B[a]PDE-dT		Nitro-PAH	Y
x		x		x		(2-amino-1- methyl-6-phenylimidazo[4,5-b]pyridine)-dA	PhIP-dA		HAAs	Y
x		x		x		(2-amino-1- methyl-6-phenylimidazo[4,5-b]pyridine)-dC	PhIP-dC		HAAs	Y
x		x		x		(2-amino-1- methyl-6-phenylimidazo[4,5-b]pyridine)-dT	PhIP-dT		HAAs	Y
x		x		x		(2-amino-1- methyl-5H-pyrido[4,3-b]indole)-dA	Trp-P-2-dA		HAAs	Y
x		x		x		(2-amino-1- methyl-5H-pyrido[4,3-b]indole)-dC	Trp-P-2-dC		HAAs	Y
x		x		x		(2-amino-1- methyl-5H-pyrido[4,3-b]indole)-dT	Trp-P-2-dT		HAAs	Y
x		x		x		(2-amino-1,4-dimethyl-5H-pyrido[4,3-b]indole)-dA	Trp-P-1-dA		HAAs	Y
x		x		x		(2-amino-1,4-dimethyl-5H-pyrido[4,3-b]indole)-dC	Trp-P-1-dC		HAAs	Y
x		x		x		(2-amino-1,4-dimethyl-5H-pyrido[4,3-b]indole)-dT	Trp-P-1-dT		HAAs	Y
x		x		x		(2-Amino-1-methyl-9H-pyrido[2,3-b]indole)-dA	MeAαC-dA		HAAs	Y
x		x		x		(2-Amino-1-methyl-9H-pyrido[2,3-b]indole)-dC	MeAαC-dC		HAAs	Y
x		x		x		(2-Amino-1-methyl-9H-pyrido[2,3-b]indole)-dT	MeAαC-dT		HAAs	Y
x		x		x		(2-amino-3,4,8-trimethylimidazo[4,5-f]quinoxaline)-dA	DiMeIQx-dA		HAAs	Y
x		x		x		(2-amino-3,4,8-trimethylimidazo[4,5-f]quinoxaline)-dC	DiMeIQx-dC		HAAs	Y
x		x		x		(2-amino-3,4,8-trimethylimidazo[4,5-f]quinoxaline)-dT	DiMeIQx-dT		HAAs	Y
x		x		x		(2-amino-3,4-dimethylimidazo[4,5-f]quinolone)-dA	MeIQ-dA		HAAs	Y
x		x		x		(2-amino-3,4-dimethylimidazo[4,5-f]quinolone)-dC	MeIQ-dC		HAAs	Y
x		x		x		(2-amino-3,4-dimethylimidazo[4,5-f]quinolone)-dY	MeIQ-dT		HAAs	Y
x		x		x		(2-amino-3,8-dimethylimidazo[4,5-f]quinoxaline)-dC	MeIQx-dC		HAAs	Y
x		x		x		(2-amino-3,8-dimethylimidazo[4,5-f]quinoxaline)-dT	MeIQx-dT		HAAs	Y
x		x		x		(2-amino-3-methylimidazo[4,5-f]quinolone)-dC	IQ-dC		HAAs	Y
x		x		x		(2-amino-3-methylimidazo[4,5-f]quinolone)-dT	IQ-dT		HAAs	Y
x		x		x		(2-amino-6-methyldiprido[1,2-a:3′,2′-d]imidazole)-dA	Glu-P-1-dA		HAAs	Y
x		x		x		(2-amino-6-methyldiprido[1,2-a:3′,2′-d]imidazole)-dC	Glu-P-1-dC		HAAs	Y
x		x		x		(2-amino-6-methyldiprido[1,2-a:3′,2′-d]imidazole)-dT	Glu-P-1-dT		HAAs	Y
x		x		x		(2-Amino-9H-pyrido[2,3-b]indole)-dA	AαC-dA		HAAs	Y
x		x		x		(2-Amino-9H-pyrido[2,3-b]indole)-dC	AαC-dC		HAAs	Y
x		x		x		(2-Amino-9H-pyrido[2,3-b]indole)-dT	AαC-dT		HAAs	Y
x		x		x		(2-aminodiprido[1,2-a:3′,2′-d]imidazole)-dA	Glu-P-2-dA		HAAs	Y
x		x		x		(2-aminodiprido[1,2-a:3′,2′-d]imidazole)-dC	Glu-P-2-dC		HAAs	Y
x		x		x		(2-aminodiprido[1,2-a:3′,2′-d]imidazole)-dT	Glu-P-2-dT		HAAs	Y
x		x		x		(9-(4′-aminophenyl)-9H-pyrido[3,4-b]indole)-dA	APNH-dA	Aminophenylnorharman-dA	HAAs	Y
x		x		x		(9-(4′-aminophenyl)-9H-pyrido[3,4-b]indole)-dC	APNH-dC	Aminophenylnorharman-dC	HAAs	Y
x		x		x		(9-(4′-aminophenyl)-9H-pyrido[3,4- b]indole)-dT	APNH-dT	Aminophenylnorharman-dT	HAAs	Y
x		x		x		(benzo[a]pyrene)-diolepoxide-dT	B[a]PDE-dT		PAH	Y
x		x		x		Acetylbenzidine-dA	Ac-benzidine-dA		AA	Y
x		x		x		Acetylbenzidine-dC	Ac-benzidine-dC		AA	Y
x		x		x		Acetylbenzidine-dT	Ac-benzidine-dT		AA	Y
x		x		x		Acrolein-1II-dC	Acr-1II-dC	(3-oxo-propyl)-dC	Acrolein	Y
x		x		x		Acrolein-1III-dG	Acr-1III-dG	(3-oxo-propyl)-dG	Acrolein	Y
x		x		x		AflatoxinB1-dA	AFB1-dA		Mycotoxins	Y
x		x		x		AflatoxinB1-dC	AFB1-dC		Mycotoxins	Y
x		x		x		AflatoxinB1-dT	AFB1-dT		Mycotoxins	Y
x		x		x		Aminoazobenzene-dA	AB-dA		AA	Y
x		x		x		Aminoazobenzene-dC	AB-dC		AA	Y
x		x		x		Aminoazobenzene-dT	AB-dT		AA	Y
x		x		x		Aminobenzanthrone-dC	ABA-dC		Nitro-PAH	Y
x		x		x		Aminobenzanthrone-dT	ABA-dT		Nitro-PAH	Y
x		x		x		Aminobiphenyl-dC	ABP-dC		AA	Y
x		x		x		Aminobiphenyl-dT	ABP-dT		AA	Y
x		x		x		Aminofluorene-dA	AF-dA		AA	Y
x		x		x		Aminofluorene-dC	AF-dC		AA	Y
x		x		x		Aminofluorene-dT	AF-dT		AA	Y
x		x		x		Amino-naphthoquinoneimine-dA	NAQI-dA		AA	Y
x		x		x		Amino-naphthoquinoneimine-dC	NAQI-dC		AA	Y
x		x		x		Amino-phenanthrene-dC	APA-dC		AA	Y
x		x		x		Amino-phenanthrene-dT	APA-dT		AA	Y
x		x		x		Amino-pyrene-dA	AP-dA		AA	Y
x		x		x		Amino-pyrene-dC	AP-dC		AA	Y
x		x		x		Amino-pyrene-dT	AP-dT		AA	Y
x		x		x		AristolactamI-dC	AL-I-dC		Aristolonic acid	Y
x		x		x		AristolactamI-dT	AL-I-dT		Aristolonic acid	Y
x		x		x		AristolactamII-dC	AL-II-dC		Aristolonic acid	Y
x		x		x		AristolactamII-dT	AL-II-dT		Aristolonic acid	Y
x		x		x		Benzidine-dA	Benzidine-dA		AA	Y
x		x		x		Benzidine-dC	Benzidine-dC		AA	Y
x		x		x		Benzidine-dT	Benzidine-dT		AA	Y
x		x		x		benzo[a]pyrene-dC	B[a]P-dC		PAH	Y
x		x		x		benzo[a]pyrene-dT	B[a]P-dT		PAH	Y
x		x		x		Benzo[b]ﬂuoranthene- diolepoxide-dT	B[b]FDE-dT		PAH	Y
x		x		x		Benzyl-dA	Bz-dA		Alkylation	Y
x		x		x		Benzyl-dC	Bz-dC		Alkylation	Y
x		x		x		Benzyl-dT	Bz-dT		Alkylation	Y
x		x		x		Carbamoyl-ethyl-dA	Carbamoyl-Et-dA		Acrylamide	Y
x		x		x		Carbamoyl-ethyl-dC	Carbamoyl-Et-dC		Acrylamide	Y
x		x		x		Carbamoyl-ethyl-dT	Carbamoyl-Et-dT		Acrylamide	Y
x		x		x		Carbamoyl-hydroxy-ethyl-dC	Carbamoyl-OH-Et-dC		Acrylamide	Y
x		x		x		Carbamoyl-hydroxy-ethyl-dT	Carbamoyl-OH-Et-dT		Acrylamide	Y
x		x		x		Carboxy-hydroxy-ethyl-dC	Carboxy-OH-Et-dC		Alkylation	Y
x		x		x		Carboxy-hydroxy-ethyl-dG	Carboxy-OH-Et-dG		Alkylation	Y
x		x		x		Carboxy-hydroxy-ethyl-dT	Carboxy-OH-Et-dT		Alkylation	Y
x		x		x		Carboxy-hydroxy-propyl-dA	Carboxy-OH-Pr-dA		Alkylation	Y
x		x		x		Carboxy-hydroxy-propyl-dC	Carboxy-OH-Pr-dC		Alkylation	Y
x		x		x		Carboxy-hydroxy-propyl-dT	Carboxy-OH-Pr-dT		Alkylation	Y
x		x		x		Crotonaldehyde-1I-dA	Cro-1I-dA	8,N7-Me-OH-P-dA	Crotonaldehyde	Y
x		x		x		Crotonaldehyde-1I-dC	Cro-1I-dC	Me-OH-P-dC	Crotonaldehyde	Y
x		x		x		Crotonaldehyde-1II-dA	Cro-1II-dA	1,N6-Me-OH-P-dA	Crotonaldehyde	Y
x		x		x		Crotonaldehyde-2I-dA	Cro-2I-dA	Bis-Me-OH-P-dA	Crotonaldehyde	Y
x		x		x		Crotonaldehyde-2II-dA	Cro-2II-dA	paraldol-dA	Crotonaldehyde	Y
x		x		x		Crotonaldehyde-2II-dC	Cro-2II-dC	paraldol-dC	Crotonaldehyde	Y
x		x		x		Crotonaldehyde-2II-dT	Cro-2II-dY	paraldol-dT	Crotonaldehyde	Y
x		x		x		Decadienal-II-dC	DDE-II-dC	Tri-OH-octane-ε-dC	LPO	Y
x		x		x		Decadienal-II-dG	DDE-II-dG	Tri-OH-octane-ε-dG	LPO	Y
x		x		x		Decadienal-III-dA	DDE-III-dA	OH-octanone-ε-dA	LPO	Y
x		x		x		Decadienal-III-dC	DDE-III-dC	OH-octanone-ε-dC	LPO	Y
x		x		x		Dehydropyrrolizidine-dC	DHP-dC		Pyrrolizidine alkaloids	Y
x		x		x		Dehydropyrrolizidine-dT	DHP-dT		Pyrrolizidine alkaloids	Y
x		x		x		Dibenz[a,h]anthracene- diolepoxide-dT	DB[a,h]ADE-dT		PAH	Y
x		x		x		Dibenzo[a,l ]pyrene- diolepoxide-dT	DB[a,l]PDE-dT		PAH	Y
x		x		x		Dihydro-dA	Di-H-dA		ROS	Y
x		x		x		Dihydro-dC	Di-H-dC		ROS	Y
x		x		x		Dihydro-dG	Di-H-dG		ROS	Y
x		x		x		Dihydroxy-dA	Di-OH-dA		ROS	Y
x		x		x		Dihydroxy-dG	Di-OH-dG		ROS	Y
x		x		x		Dimethyl-aminobiphenyl-dA	DMABP-dA		AA	Y
x		x		x		Dimethyl-aminobiphenyl-dC	DMABP-dC		AA	Y
x		x		x		Dimethyl-aminobiphenyl-dT	DMABP-dT		AA	Y
x		x		x		Dimethylaniline-dT	DMA-dT		AA	Y
x		x		x		Dimethyl-chrysene-diolepoxide-dC	DiMe-CDE-dC		PAH	Y
x		x		x		Dimethyl-chrysene-diolepoxide-dT	DiMe-CDE-dT		PAH	Y
x		x		x		Dimethyldioxane-dA	DiMe-dioxane-dA		Acetaldehyde	Y
x		x		x		Dimethyldioxane-dC	DiMe-dioxane-dC		Acetaldehyde	Y
x		x		x		Dimethyldioxane-dT	DiMe-dioxane-dT		Acetaldehyde	Y
x		x		x		estragole-dA	estragole-dA		Alkenylbenzene	Y
x		x		x		estragole-dC	estragole-dC		Alkenylbenzene	Y
x		x		x		estragole-dT	estragole-dT		Alkenylbenzene	Y
x		x		x		Ethylidene-dA	Ethylidene-dA		LPO, Acetaldehyde	Y
x		x		x		Ethylidene-dC	Ethylidene-dC		LPO, Acetaldehyde	Y
x		x		x		Formyl-furan-methyl-dC	Formyl-furan-Me-dC		Furans	Y
x		x		x		Formyl-furan-methyl-dT	Formyl-furan-Me-dT		Furans	Y
x		x		x		Furanmethyl-dC	Furan-Me-dC		Furans	Y
x		x		x		Furanmethyl-dT	Furan-Me-dT		Furans	Y
x		x		x		Glycol-dA	Glycol-dA		ROS, LPO	Y
x		x		x		Glycol-dG	Glycol-dG		ROS, LPO	Y
x		x		x		Glyoxal-dA	Glyoxal-dA		Glyoxal, LPO, ROS	Y
x		x		x		Heptenal-dA	Heptenal-dA		LPO	Y
x		x		x		Heptenal-dC	Heptenal-dC		LPO	Y
x		x		x		Hexenal-dA	Hexenal-dA		LPO	Y
x		x		x		Hexenal-dC	Hexenal-dC		LPO	Y
x		x		x		Hydroxy-(iso)safrole-dA	OH-(iso)safrole-dA		Alkenylbenzene	Y
x		x		x		Hydroxy-(iso)safrole-dC	OH-(iso)safrole-dC		Alkenylbenzene	Y
x		x		x		Hydroxy-(iso)safrole-dT	OH-(iso)safrole-dT		Alkenylbenzene	Y
x		x		x		Hydroxy-8-oxo-dA	OH-oxo-dA		ROS	Y
x		x		x		Hydroxy-acetyl-dG	OH-Ac-dG		Glyoxal, LPO, ROS	Y
x		x		x		Hydroxy-acetyl-dT	OH-Ac-dT		Glyoxal, LPO, ROS	Y
x		x		x		Hydroxy-dA	OH-dA		ROS	Y
x		x		x		Hydroxy-dG	OH-dG		ROS	Y
x		x		x		Hydroxy-dihydro-dA	OH-di-H-dA		ROS	Y
x		x		x		Hydroxy-dihydro-dG	OH-di-H-dG		ROS	Y
x		x		x		Hydroxy-etheno-dA	OH-ε-dA		ROS, LPO	Y
x		x		x		Hydroxy-etheno-dC	OH-ε-dC		ROS, LPO	Y
x		x		x		Hydroxy-methyl-furan-methyl-dC	OH-Me-furan-Me-dC		Furans	Y
x		x		x		Hydroxy-methyl-furan-methyl-dT	OH-Me-furan-Me-dT		Furans	Y
x		x		x		Hydroxymethyl-hydroxypropane-dC	HMHP-dC		Alkylation, ROS	Y
x		x		x		Hydroxynonenal-dA	HNE-dA		LPO	Y
x		x		x		Hydroxynonenal-dC	HNE-dC		LPO	Y
x		x		x		Hydroxysterigmatocystin-dA	OH-sterigmatocystin-dA		Mycotoxins	Y
x		x		x		Hydroxysterigmatocystin-dC	OH-sterigmatocystin-dC		Mycotoxins	Y
x		x		x		Hydroxysterigmatocystin-dT	OH-sterigmatocystin-dT		Mycotoxins	Y
x		x		x		isoestragole-dC	(iso)estragole-dC		Alkenylbenzene	Y
x		x		x		isoestragole-dT	(iso)estragole-dT		Alkenylbenzene	Y
x		x		x		isosafrole-dC	isosafrole-dC		Alkenylbenzene	Y
x		x		x		isosafrole-dT	isosafrole-dT		Alkenylbenzene	Y
x		x		x		Methyl-aminoazobenzene-dC	MAB-dC		AA	Y
x		x		x		Methylaniline-dC	MA-dC		AA	Y
x		x		x		Methylaniline-dT	MA-dT		AA	Y
x		x		x		Methyl-chrysene-diolepoxide-dC	Me-CDE-dC		PAH	Y
x		x		x		Methyl-chrysene-diolepoxide-dT	Me-CDE-dT		PAH	Y
x		x		x		Methylglyoxal-dA	Me-glyoxal-dA		Me-glyoxal, LPO, ROS	Y
x		x		x		Methylglyoxal-dC	Me-glyoxal-dC		Me-glyoxal, LPO, ROS	Y
x		x		x		Methyl-isoeugenol-dC	Meisoeugenol-dC		Alkenylbenzene	Y
x		x		x		Methyl-isoeugenol-dT	Me-isoeugenol-dT		Alkenylbenzene	Y
x		x		x		Methylpyrene-dC	MP-dC		PAH	Y
x		x		x		Methylpyrene-dT	MP-dT		PAH	Y
x		x		x		Naphthylamine-dC	NA-dC		AA	Y
x		x		x		Naphthylamine-dT	NA-dT		AA	Y
x		x		x		OchratoxinB-dA	OTA-dA		Mycotoxins	Y
x		x		x		OchratoxinB-dC	OTA-dC		Mycotoxins	Y
x		x		x		OchratoxinB-dT	OTA-dT		Mycotoxins	Y
x		x		x		Octenal-dA	Octenal-dA		LPO	Y
x		x		x		Octenal-dC	Octenal-dC		LPO	Y
x		x		x		Oxo-dC	oxo-dC		ROS	Y
x		x		x		Oxo-dT	oxo-dT		ROS	Y
x		x		x		Oxo-etheno-dA	oxo-ε-dA		ROS, LPO	Y
x		x		x		Oxo-etheno-dC	oxo-ε-dC		ROS, LPO	Y
x		x		x		Oxo-heptanone-etheno-dA	oxo-heptanone-ε-dA		LPO	Y
x		x		x		Oxohexenal-methyl-dA	OHE-Me-dA	Butanone-Me-ε-dA	LPO	Y
x		x		x		Oxohexenal-methyl-dG	OHE-Me-dG	Butanone-Me-ε-dG	LPO	Y
x		x		x		Oxo-malondialdehyde-1-dA	oxo-M1-dA		Malonaldehyde	Y
x		x		x		Oxo-malondialdehyde-1-dC	oxo-M1-dC		Malonaldehyde	Y
x		x		x		Oxononenal-II-dG	ONE-II-dG	Heptanone-OH-ε-dG	LPO	Y
x		x		x		Pentenal-dA	pentenal-dA		LPO	Y
x		x		x		Pentenal-dC	pentenal-dC		LPO	Y
x		x		x		safrole-dA	safrole-dA		Alkenylbenzene	Y
x		x		x		safrole-dC	safrole-dC		Alkenylbenzene	Y
x		x		x		safrole-dT	safrole-dT		Alkenylbenzene	Y
x		x		x		AflatoxinP1-dG	AFP1-dG		Mycotoxins	Y
x		x		x		AflatoxinP1-dA	AFP1-dA		Mycotoxins	Y
x		x		x		AflatoxinP1-dC	AFP1-dC		Mycotoxins	Y
x		x		x		AflatoxinP1-dT	AFP1-dT		Mycotoxins	Y
x		x		x		Hydroxyheptenal-dA	HHE-dA	OH-butyl-dA	LPO	Y
x		x		x		Hydroxyheptenal-dC	HHE-dC	OH-butyl-dC	LPO	Y
x		x		x		Hydroxyheptenal-dG	HHE-dG	OH-butyl-dG	LPO	Y
x		x		x		Acetyl-dA	Ac-dA		ROS	Y
x		x		x		Acetyl-dG	Ac-dG		ROS	Y
x		x		x		Acetyl-dT	Ac-dT		ROS	Y
x		x		x		Chloro-dT	Cl-dT		ROS, halogenation	Y
x		x		x		5-Bromo-dA	5-Br-dA		ROS, halogenation	Y
x		x		x		5-Bromo-dC	5-Br-dC		ROS, halogenation	Y
x		x		x		5-Bromo-dG	5-Br-dG		ROS, halogenation	Y
x		x		x		5-Bromo-dT	5-Br-dY		ROS, halogenation	Y
x		x		x		Hydroxymethyl-methyl-dG	OHMe-Me-dG		Alkylation, LPO, Formaldehyde	Y
x		x		x		Hydroxymethyl-methyl-dT	OHMe-Me-dT		Alkylation, LPO, Formaldehyde	Y
x		x		x		EtOMe-dG	Ethoxymethyl-dG		Alkylation, LPO, Formaldehyde	Y
x		x		x		EtOMe-dC	Ethoxymethyl-dC		Alkylation, LPO, Formaldehyde	Y
x		x		x		EtOMe-dT	Ethoxymethyl-dT		Alkylation, LPO, Formaldehyde	Y
x		x		x		formyl-dA	formyl-dA		ROS, Alkylation	Y
x		x		x		formyl-dG	formyl-dG		ROS, Alkylation	Y
x		x		x		formyl-dT	formyl-dT		ROS, Alkylation	Y
x		x		x		Malonyl-1-formaldehyde-dA	M1FAI-dA		Malonaldehyde, Formaldehyde	Y
x		x		x		Malonyl-1-formaldehyde-dT	M1FAI-dT		Malonaldehyde, Formaldehyde	Y
x		x		x		diOxo-malondialdehyde-1-dA	diOxo-M1-dA		Malonaldehyde, LPO	Y
x		x		x		Pyridyl-hydroxybutyl-dI	PHB-dI		Nitrosamine, NOC	Y
x		x		x		Propano-dA	P-dA		LPO	Y
x		x		x		Propano-dC	P-dC		LPO	Y
x		x		x		2-amino-3-methylimidazo[4,5-f]quinoxaline-dA	IQx-dA		HAAs	Y
x		x		x		2-amino-3-methylimidazo[4,5-f]quinoxaline-dC	IQx-dC		HAAs	Y
x		x		x		2-amino-3-methylimidazo[4,5-f]quinoxaline-dT	IQx-dT		HAAs	Y
